# Supplementary material for: The taxonomic identity of three varieties of Lecanorchis nigricans (Vanilleae, Vanilloideae, Orchidaceae) in Japan
Source: PhytoKeys. 2018 Jan 10;(92):17–35. doi: 10.3897/phytokeys.92.21657 (PMC5799736; doi:10.3897/phytokeys.92.21657)
Supplement: XML Treatment for Lecanorchis nigricans [file phytokeys.92.21657-treatment1.xml]

<!DOCTYPE tp:taxon-treatment
  PUBLIC "-//TaxonX//DTD Taxonomic Treatment Publishing DTD v0 20100105//EN" "tax-treatment-NSO.dtd">
<tp:taxon-treatment xmlns:tp="http://www.plazi.org/taxpub"><tp:treatment-meta><kwd-group><label>Taxon classification</label><kwd><named-content xmlns:xlink="http://www.w3.org/1999/xlink" content-type="kingdom">Plantae</named-content></kwd><kwd><named-content xmlns:xlink="http://www.w3.org/1999/xlink" content-type="order">ORDO</named-content></kwd><kwd><named-content xmlns:xlink="http://www.w3.org/1999/xlink" content-type="family">FAMILIA</named-content></kwd></kwd-group><mixed-citation publication-type="journal"><person-group><name><surname>Suetsugu</surname><given-names>Kenji</given-names></name><name><surname>Shimaoka</surname><given-names>Chie</given-names></name><name><surname>Fukunaga</surname><given-names>Hirokazu</given-names></name><name><surname>Sawa</surname><given-names>Shinichiro</given-names></name></person-group><article-title>The taxonomic identity of three varieties of <italic><tp:taxon-name><tp:taxon-name-part taxon-name-part-type="genus" reg="Lecanorchis">Lecanorchis</tp:taxon-name-part> <tp:taxon-name-part taxon-name-part-type="species" reg="nigricans">nigricans</tp:taxon-name-part></tp:taxon-name></italic> (Vanilleae, <tp:taxon-name><tp:taxon-name-part taxon-name-part-type="subfamily">Vanilloideae</tp:taxon-name-part></tp:taxon-name>, <tp:taxon-name><tp:taxon-name-part taxon-name-part-type="family">Orchidaceae</tp:taxon-name-part></tp:taxon-name>) in Japan</article-title><source>PhytoKeys</source><day>10</day><month>1</month><year>2018</year><volume>2018</volume><issue>92</issue><fpage>17</fpage><lpage>35</lpage><pub-id pub-id-type="doi">10.3897/phytokeys.92.21657</pub-id></mixed-citation></tp:treatment-meta><tp:nomenclature><tp:taxon-name>
            <tp:taxon-name-part taxon-name-part-type="genus" reg="Lecanorchis">Lecanorchis</tp:taxon-name-part>
            <tp:taxon-name-part taxon-name-part-type="species" reg="nigricans">nigricans</tp:taxon-name-part>
          </tp:taxon-name><tp:taxon-authority>Honda emend. Suetsugu &amp; Fukunaga</tp:taxon-authority><xref ref-type="fig" rid="F2">Figs 2</xref><xref ref-type="fig" rid="F3">, 3</xref></tp:nomenclature><tp:treatment-sec sec-type="material" id="SECID0EHEBG"><title>Type.</title><p>JAPAN, Wakayama Pref., Nishimuro County, Iwata, Oka, date unknown 1931, <italic>K. Kashiyama s.n.</italic> (holotype TI!; Isotype TI!).</p></tp:treatment-sec><tp:treatment-sec sec-type="description" id="SECID0EPEBG"><title>Emended description.</title><p>Terrestrial, mycoheterotrophic herb. Inflorescence 10–25(–30) cm tall, solitary or branched at lower-half, white at flowering, black at fruiting, glabrous, ca. 0.8–2.0 mm in diam., with scale-like sheaths. Rhizome erect, J-shaped or complex, ligneous. Roots simple, radiate numerous, horizontally or downward elongate to 20–30 cm long, yellowish brown. Rachis 2–8 cm, 3–15 flowered, internode length of upper-half of rachis, 1–3 mm. Floral bracts triangular, acute, 1.0–2.0 mm long. Pedicellate ovary ascending, 15–25 mm long. Flowers enclosed <!--PageBreak-->or never opening. Sepals purplish white, linear, oblong-oblanceolate, ca. 11–14 mm long, 3.0–3.7 mm wide, apex obtuse. Petals purplish white, linear, oblong-oblanceolate, 13–14 mm long, 2.8–3.6 mm wide, apex obtuse. Lip spatulate, strongly 12–14 <!--PageBreak-->mm long, 3.2–3.9 mm wide in a natural situation, ca. 6.5–7.5 mm wide when flattened, disc with rather dense, short multicellular hairs which are often branched, near apex, or acute at apex in a natural situation. Column 10–12 mm long, 1.1–2.0 mm wide slightly recurved, fused with lip about 1/2 its length, ventrally glabrous or slightly puberulent; anther purplish white, ca. 1.5 mm wide. Capsule 17–30 mm long, cylindrical-fusiform, black, ascending at 70–90 degree angle from the axis. Flowering in late-June to mid-September.</p></tp:treatment-sec><tp:treatment-sec sec-type="material" id="SECID0EZEBG"><title>Additional specimens examined.</title><p>JAPAN. Miyazaki Pref.: Nishimorokata County, Takaharu Town, 29 July 2016, <italic>Nobuyuki Inoue s.n.</italic> (OSA), JAPAN. Wakayama Pref.: Kamitonda Town, 3 Aug. 2016, <italic>H. Fukunaga s.n.</italic> (OSA, in spirit collection), Kamitonda Town, Oka 19 Aug. 2015, <italic>H. Fukunaga s.n.</italic> (MBK, in spirit collection), Nishimuro County, Iwata, Oka, 27 May 1929, <italic>K. Kashiyama s.n.</italic> (KYO), Nishimuro County, Iwata, Oka, 27 July 1929, <italic>K. Kashiyama s.n.</italic> (TI, KYO), Iwata, Oka, 13 July 1930, <italic>K. Kashiyama s.n.</italic> (KYO), Nishimuro County, Iwata, Oka, 14 July 1931, <italic>K. Kashiyama s.n.</italic> (TI), Nishimuro County, Iwata, Oka, 4 Aug. 1931, <italic>K. Kashiyama s.n.</italic> (TI), Nishimuro County, Iwata Village, August 1931, collector unknown (TSN), Nishimuro County, Iwata, Oka, 20 Sept. 1932, <italic>K. Kashiyama s.n.</italic> (KYO), Nishimuro County, Iwata, Oka, 20 Sept. 1933, <italic>K. Kashiyama s.n.</italic> (TI), Nishimuro County, Iwata, Oka, 1 Aug. 1933, <italic>S. Kitasima s.n.</italic> (KYO), Kamitonda Town, Oka 28 July 1984. <italic>S. Kashiyama 911</italic> (MBK, in spirit collection), JAPAN. Kochi Pref.: Kochi City, Zigokudani 29 July 1978. <italic>Y. Sawa s.n.</italic> (MBK, in spirit collection), Kochi Pref., Kochi City, Zigokudani, 8 Aug. 1978, <italic>Yutaka Sawa O-86</italic> (TI), Kochi City, Kouda, 26 July 2015, <italic>Hirokazu Fukunaga s.n.</italic> (OSA, in spirit collection), Kami County, Tosayamada Town, Aburaishi, 12 Aug. 1986, <italic>Yutaka Sawa 1138</italic> (TI), Kami County, Tosayamada Town, Aburaishi, 12 Aug. 1986, <italic>Yutaka Sawa 1142</italic> (TI), Kami City, Kahoku Town, 25 July 2016, <italic>Hisanori Takeuchi s.n.</italic> (OSA), JAPAN. Tokushima Pref.: Kaifu-County, Kainan Town, 18 July 1977. <italic>T. Nakagawa 1043</italic> (MBK), JAPAN. Tokyo Metropolis: Izu Islands, Hachijo Island. 6 Dec. 1940, <italic>J. Ohchi s.n.</italic> (TI), Izu Islands, Hachijo Island. 28 July 2016, <italic>Masayuki Ishibashi s.n.</italic> (OSA).</p></tp:treatment-sec><tp:treatment-sec><!--Section generated to contain objects referenced in tp:taxon-treatment.--><fig id="F2" position="float" orientation="portrait"><label>Figure 2.</label><caption><p>Dissected flowers of <tp:taxon-name><tp:taxon-name-part taxon-name-part-type="genus" reg="Lecanorchis">Lecanorchis</tp:taxon-name-part> <tp:taxon-name-part taxon-name-part-type="species" reg="nigricans">nigricans</tp:taxon-name-part> <tp:taxon-name-part taxon-name-part-type="infraspecific-rank">var.</tp:taxon-name-part> <tp:taxon-name-part taxon-name-part-type="variety" reg="nigricans">nigricans</tp:taxon-name-part></tp:taxon-name> collected in Konda, Kochi, Japan on 26 July 2015 (OSA). <bold>A</bold> Flower and pedicellate ovary <bold>B</bold> Dissected flower <bold>C–D</bold> Lip and column <bold>E</bold> Column <bold>F</bold> Hairs at anterior disc of lip <bold>G</bold> Glabrous status at the ventral side of the column. Scale bars: <bold>A–E</bold> 5 mm <bold>F–G</bold> 1 mm. Photographed by Takuto Shitara.</p></caption><graphic xmlns:xlink="http://www.w3.org/1999/xlink" xlink:href="phytokeys-92-017-g002.jpg" position="float" orientation="portrait" xlink:type="simple" id="oo_178719.jpg"/></fig><fig id="F3" position="float" orientation="portrait"><label>Figure 3.</label><caption><p>
            <tp:taxon-name><tp:taxon-name-part taxon-name-part-type="genus" reg="Lecanorchis">Lecanorchis</tp:taxon-name-part> <tp:taxon-name-part taxon-name-part-type="species" reg="nigricans">nigricans</tp:taxon-name-part> <tp:taxon-name-part taxon-name-part-type="infraspecific-rank">var.</tp:taxon-name-part> <tp:taxon-name-part taxon-name-part-type="variety" reg="nigricans">nigricans</tp:taxon-name-part></tp:taxon-name> collected in type locality on 3 August 2016 (OSA). <bold>A</bold> Flower and pedicellate ovary <bold>B</bold> Column <bold>C</bold> Lip and column <bold>D</bold> Dorsal sepal <bold>E</bold> Lateral petal <bold>F</bold> Lateral sepal <bold>G</bold> Flattened lip <bold>H</bold> Anther cap <bold>I</bold> Hairs at anterior disc of lip. Scale bars: <bold>A–G</bold> 3 mm <bold>H</bold> 1 mm <bold>I</bold> 0.1 mm. Line drawings by Kumi Hamasaki.</p></caption><graphic xmlns:xlink="http://www.w3.org/1999/xlink" xlink:href="phytokeys-92-017-g003.jpg" position="float" orientation="portrait" xlink:type="simple" id="oo_178720.jpg"/></fig></tp:treatment-sec></tp:taxon-treatment>
