# Supplementary material for: The taxonomic identity of three varieties of Lecanorchis nigricans (Vanilleae, Vanilloideae, Orchidaceae) in Japan
Source: PhytoKeys. 2018 Jan 10;(92):17–35. doi: 10.3897/phytokeys.92.21657 (PMC5799736; doi:10.3897/phytokeys.92.21657)
Supplement: XML Treatment for Lecanorchis nigricans Honda var. patipetala [file phytokeys.92.21657-treatment2.xml]

<!DOCTYPE tp:taxon-treatment
  PUBLIC "-//TaxonX//DTD Taxonomic Treatment Publishing DTD v0 20100105//EN" "tax-treatment-NSO.dtd">
<tp:taxon-treatment xmlns:tp="http://www.plazi.org/taxpub"><tp:treatment-meta><kwd-group><label>Taxon classification</label><kwd><named-content xmlns:xlink="http://www.w3.org/1999/xlink" content-type="kingdom">Plantae</named-content></kwd><kwd><named-content xmlns:xlink="http://www.w3.org/1999/xlink" content-type="order">ORDO</named-content></kwd><kwd><named-content xmlns:xlink="http://www.w3.org/1999/xlink" content-type="family">FAMILIA</named-content></kwd></kwd-group><mixed-citation publication-type="journal"><person-group><name><surname>Suetsugu</surname><given-names>Kenji</given-names></name><name><surname>Shimaoka</surname><given-names>Chie</given-names></name><name><surname>Fukunaga</surname><given-names>Hirokazu</given-names></name><name><surname>Sawa</surname><given-names>Shinichiro</given-names></name></person-group><article-title>The taxonomic identity of three varieties of <italic><tp:taxon-name><tp:taxon-name-part taxon-name-part-type="genus" reg="Lecanorchis">Lecanorchis</tp:taxon-name-part> <tp:taxon-name-part taxon-name-part-type="species" reg="nigricans">nigricans</tp:taxon-name-part></tp:taxon-name></italic> (Vanilleae, <tp:taxon-name><tp:taxon-name-part taxon-name-part-type="subfamily">Vanilloideae</tp:taxon-name-part></tp:taxon-name>, <tp:taxon-name><tp:taxon-name-part taxon-name-part-type="family">Orchidaceae</tp:taxon-name-part></tp:taxon-name>) in Japan</article-title><source>PhytoKeys</source><day>10</day><month>1</month><year>2018</year><volume>2018</volume><issue>92</issue><fpage>17</fpage><lpage>35</lpage><pub-id pub-id-type="doi">10.3897/phytokeys.92.21657</pub-id></mixed-citation></tp:treatment-meta><tp:nomenclature><tp:taxon-name>
            <tp:taxon-name-part taxon-name-part-type="genus" reg="Lecanorchis">Lecanorchis</tp:taxon-name-part>
            <tp:taxon-name-part taxon-name-part-type="species" reg="nigricans">nigricans</tp:taxon-name-part>
            <tp:taxon-name-part taxon-name-part-type="authority">Honda</tp:taxon-name-part>
            <tp:taxon-name-part taxon-name-part-type="infraspecific-rank">var.</tp:taxon-name-part>
            <tp:taxon-name-part taxon-name-part-type="variety" reg="patipetala">patipetala</tp:taxon-name-part>
          </tp:taxon-name><tp:taxon-authority>Y.Sawa emend. Suetsugu &amp; Fukunaga</tp:taxon-authority><xref ref-type="fig" rid="F4">Figs 4</xref><xref ref-type="fig" rid="F5">, 5</xref><!--PageBreak--></tp:nomenclature><tp:treatment-sec sec-type="material" id="SECID0EAIBG"><title>Type.</title><p>JAPAN, Kochi Pref., Kochi City, Ikku, 5 Aug.1979, <italic>Y. Sawa O-101</italic> (lectotype designated here, MBK-0022411)</p></tp:treatment-sec><tp:treatment-sec sec-type="Synonym" id="SECID0EIIBG"><title>Synonym.</title><p>
            <italic><tp:taxon-name><tp:taxon-name-part taxon-name-part-type="genus" reg="Lecanorchis">Lecanorchis</tp:taxon-name-part> <tp:taxon-name-part taxon-name-part-type="species" reg="nigricans">nigricans</tp:taxon-name-part></tp:taxon-name> auct. non</italic> <xref ref-type="bibr" rid="B9">Honda (1931</xref>: 470): <xref ref-type="bibr" rid="B7">Hashimoto (1990</xref>:27), <xref ref-type="bibr" rid="B8">Hashimoto et al. (1991</xref>: 119), <xref ref-type="bibr" rid="B12">Nakajima and Ohba (2012</xref>: 141), <xref ref-type="bibr" rid="B27">Yokota et al. (2016</xref>: 248), syn. nov.</p></tp:treatment-sec><tp:treatment-sec sec-type="description" id="SECID0EOJBG"><title>Emended description.</title><p>Terrestrial, mycoheterotrophic herb. Inflorescence 10–25(–30) cm tall, solitary or branched at lower-half, purplish-white at flowering, black at fruiting, glabrous, ca. 0.8–1.5 mm in diam., with scale-like sheaths. Rhizome erect, J-shaped or complex, ligneous. Roots simple, radiate numerous, horizontally or down<!--PageBreak-->ward elongate to 20–30 cm long, yellowish brown. Rachis 2–8 cm, 3–15 flowered, internode length of upper-half of rachis, 1–6(–10) mm. Floral bracts triangular, acute, 0.8–3.0 mm long. Pedicellate ovary ascending, 15–30 mm long. Flowers widely opening, ca. 2.5 cm in diameter. Sepals purplish white, linear, oblong-oblanceolate, ca. <!--PageBreak-->12–17 mm long, 2.7–3.4 mm wide, apex obtuse. Petals purplish white, linear, oblong-oblanceolate, 13–17 mm long, 2.6–3.4 mm wide, apex obtuse. Lip shallowly spatulate, strongly 13–15 mm long, 4.0–4.5 mm wide in natural situation, ca. 6.0–7.0 mm <!--PageBreak-->wide when flattened, disc with rather scarce, long multicellular hairs which are rarely branched, near apex. Column 10–13 mm long, 1.2–2.8 mm wide slightly recurved, fused with lip about 1/2 its length, ventrally glabrous or slightly puberulent; anther white, ca. 1.5 mm wide. Capsule 15–30 mm long, black, cylindrical-fusiform, ascending at 70–90 degree angle from the axis. Flowering in mid-July to mid-September.</p></tp:treatment-sec><tp:treatment-sec sec-type="notes" id="SECID0E1JBG"><title>Note.</title><p>When describing <tp:taxon-name><tp:taxon-name-part taxon-name-part-type="genus" reg="Lecanorchis">L.</tp:taxon-name-part> <tp:taxon-name-part taxon-name-part-type="species" reg="nigricans">nigricans</tp:taxon-name-part> <tp:taxon-name-part taxon-name-part-type="infraspecific-rank">var.</tp:taxon-name-part> <tp:taxon-name-part taxon-name-part-type="variety" reg="patipetala">patipetala</tp:taxon-name-part></tp:taxon-name>, <xref ref-type="bibr" rid="B13">Sawa (1980)</xref> cited the specimens that he had collected from Ikku (Kochi Prefecture) on 5 August 1978. However, even though Sawa reported that the holotype specimen had been deposited in MBK and that the isotype specimens had been deposited in KYO and KOCH, no specimens fitting Sawa’s description could be located, despite intensive surveys of MBK, KYO and KOCH. The only putative original specimen that was found was a specimen in MBK that was collected by Sawa from Ikku (Kochi Prefecture) on 5 August 1979. This specimen has already been treated as an isotype by the MBK curator. The status of the specimen is somewhat controversial since both the collection date (5 August 1979 vs. 5 August 1978) and collection number (<italic>O-101</italic> vs. <italic>O-135</italic>) differ from those of the <tp:taxon-name><tp:taxon-name-part taxon-name-part-type="genus" reg="Lecanorchis">L.</tp:taxon-name-part> <tp:taxon-name-part taxon-name-part-type="species" reg="nigricans">nigricans</tp:taxon-name-part> <tp:taxon-name-part taxon-name-part-type="infraspecific-rank">var.</tp:taxon-name-part> <tp:taxon-name-part taxon-name-part-type="variety" reg="patipetala">patipetala</tp:taxon-name-part></tp:taxon-name> protologue. However, the MBK specimen should still be recognised as an <tp:taxon-name><tp:taxon-name-part taxon-name-part-type="genus" reg="Lecanorchis">L.</tp:taxon-name-part> <tp:taxon-name-part taxon-name-part-type="species" reg="nigricans">nigricans</tp:taxon-name-part> <tp:taxon-name-part taxon-name-part-type="infraspecific-rank">var.</tp:taxon-name-part> <tp:taxon-name-part taxon-name-part-type="variety" reg="patipetala">patipetala</tp:taxon-name-part></tp:taxon-name> isotype, because the collection dates are similar enough that the difference could be regarded as a typing error. Actually, <xref ref-type="bibr" rid="B7">Hashimoto (1990)</xref>, who investigated the <tp:taxon-name><tp:taxon-name-part taxon-name-part-type="genus" reg="Lecanorchis">L.</tp:taxon-name-part> <tp:taxon-name-part taxon-name-part-type="species" reg="nigricans">nigricans</tp:taxon-name-part> <tp:taxon-name-part taxon-name-part-type="infraspecific-rank">var.</tp:taxon-name-part> <tp:taxon-name-part taxon-name-part-type="variety" reg="patipetala">patipetala</tp:taxon-name-part></tp:taxon-name> holotype when the specimen was still preserved in MBK, cited the collection date as 5 August 1979 and collection number <italic>O-101</italic>. Actually, the collection number <italic>O-101</italic> was cited as a collection number for the <italic><tp:taxon-name><tp:taxon-name-part taxon-name-part-type="genus" reg="Gastrodia">Gastrodia</tp:taxon-name-part> <tp:taxon-name-part taxon-name-part-type="species" reg="pubilabiata">pubilabiata</tp:taxon-name-part></tp:taxon-name></italic> holotype in the paper by <xref ref-type="bibr" rid="B13">Sawa (1980)</xref> that described both <tp:taxon-name><tp:taxon-name-part taxon-name-part-type="genus" reg="Lecanorchis">L.</tp:taxon-name-part> <tp:taxon-name-part taxon-name-part-type="species" reg="nigricans">nigricans</tp:taxon-name-part> <tp:taxon-name-part taxon-name-part-type="infraspecific-rank">var.</tp:taxon-name-part> <tp:taxon-name-part taxon-name-part-type="variety" reg="patipetala">patipetala</tp:taxon-name-part></tp:taxon-name> and <italic><tp:taxon-name><tp:taxon-name-part taxon-name-part-type="genus" reg="Gastrodia">G.</tp:taxon-name-part> <tp:taxon-name-part taxon-name-part-type="species" reg="pubilabiata">pubilabiata</tp:taxon-name-part></tp:taxon-name></italic>. It is highly possible that the collection number for <tp:taxon-name><tp:taxon-name-part taxon-name-part-type="genus" reg="Lecanorchis">L.</tp:taxon-name-part> <tp:taxon-name-part taxon-name-part-type="species" reg="nigricans">nigricans</tp:taxon-name-part> <tp:taxon-name-part taxon-name-part-type="infraspecific-rank">var.</tp:taxon-name-part> <tp:taxon-name-part taxon-name-part-type="variety" reg="patipetala">patipetala</tp:taxon-name-part></tp:taxon-name> and <italic><tp:taxon-name><tp:taxon-name-part taxon-name-part-type="genus" reg="Gastrodia">G.</tp:taxon-name-part> <tp:taxon-name-part taxon-name-part-type="species" reg="pubilabiata">pubilabiata</tp:taxon-name-part></tp:taxon-name></italic> was somehow reversed in the protologue. Therefore, in order to stabilise the taxonomic status of <tp:taxon-name><tp:taxon-name-part taxon-name-part-type="genus" reg="Lecanorchis">L.</tp:taxon-name-part> <tp:taxon-name-part taxon-name-part-type="species" reg="nigricans">nigricans</tp:taxon-name-part> <tp:taxon-name-part taxon-name-part-type="infraspecific-rank">var.</tp:taxon-name-part> <tp:taxon-name-part taxon-name-part-type="variety" reg="patipetala">patipetala</tp:taxon-name-part></tp:taxon-name>, the MBK isotype was designated as the lectotype, according to Articles 9.11 and 9.12 of the ICN (McNeill et al. 2012).</p></tp:treatment-sec><tp:treatment-sec sec-type="material" id="SECID0EMPBG"><title>Additional specimens examined.</title><p>JAPAN. Nagasaki Pref.: Fukuejima Island, Goto City, Kishiku Town, 24 July 2017, <italic>Ueda Kouichi s.n.</italic> (OSA, in spirit collection), Fukuejima Island, Goto City, Tomie Town, 21 July 2017 <italic>Ueda Kouichi s.n.</italic> (OSA, in spirit collection), JAPAN. Kochi Pref.: Kochi City, Engyouji, 4 Aug. 1979, <italic>Yutaka Sawa O-95</italic> (MBK), Kochi City, Ikku, 31 July 1978, <italic>Yutaka Sawa O-83</italic> (MBK), Kochi City, Ikku, 13 Aug. 1980, <italic>Yutaka Sawa O-105</italic> (MBK), Kochi City, Ikku, 5 Aug. 1980, <italic>Yutaka Sawa O-103</italic> (MBK), Kochi City, Haruno, 26 July 2015, <italic>Hirokazu Fukunaga s.n.</italic> (OSA, in spirit collection), Kochi City, Engyozi, 4 Aug. 1979, <italic>Yutaka Sawa O-91</italic> (TI), Kochi City, Engyozi, 31 July 1979, <italic>Yutaka Sawa O-89</italic> (TI), Kochi City, Engyozi, 31 July 1979, <italic>Yutaka Sawa O-90</italic> (TI), Kochi City, Ikku, 13 July 1980, <italic>Shinichiro Sawa O-106</italic> (TI), Kochi City, Ikku, 2 July 1983, <italic>Yutaka Sawa 671</italic> (TI), Kochi City, Ikku, 2 July 1983, <italic>Yutaka Sawa 944</italic> (TI), Kochi City, Ikku, 28 July 2007, <italic>Hirokazu Fukunaga s.n.</italic> (OSA, in spirit collection), Kochi City, Engyouji, 31 July 1979, <italic>Yutaka Sawa s.n.</italic> (MBK, in spirit collection), Kochi City, Engyouji, 4 Aug. 1979, <italic>Yutaka Sawa s.n.</italic> (MBK), Kochi City, Ikku, 5 Aug. 1978, <italic>Yutaka Sawa O-102</italic> (MBK), JAPAN. Mie Pref.: Ise City, Mt. Kamiji, 30 Oct. 1982, <italic>Hiroshi Hara s.n.</italic> (TI), Ise City, Mt. Kamiji, 23 July, <italic>Chizuru Chuma s.n.</italic> (TI), JAPAN. Aichi Pref.: Toyohashi City, Ooiwa Town, 11 Aug. <!--PageBreak-->2000, <italic>Yutaka Yoshida s.n.</italic> (MBK, in spirit collection), JAPAN. Shizuoka Pref.: Inasa County, Hosoe Town, 31 Aug. 1981. <italic>Yutaka Sawa</italic> O-387 (MBK, in spirit collection), Inasa County, Hosoe Town, 31 Aug. 1981. <italic>Yutaka Sawa</italic> O-388 (MBK), Inasa County, Hosoe Town, along Hamanako, 9 Aug. 1981. <italic>Isamu Yamashita 387</italic> (MBK), Osuka Town, Kawaramachi, 15 Aug. 1982. <italic>Takao Sugino 812</italic> (MBK), Toyooka Village, Dairakuji, 13 Aug. 1982. <italic>Takao Sugino 819</italic> (MBK), Mori Town, Daimon, 13 Aug. 1982. <italic>Takao Sugino 818</italic> (MBK), Shimoda City, Mt. Nesugata, ca. 170 m alt, 12 Aug. 1989, <italic>J. Kanda &amp; Y. Hanei s.n.</italic> (TNS), Iwata County, Toyooka Village, Dairakuji, 30 July 1982, <italic>Yoshifusa Kurosawa 58</italic> (TSN), Iwata County, Toyooka Village, Dairakuji, 8 Aug. 1978, <italic>Yoshifusa Kurosawa s.n.</italic> (TSN), Hamamatsu City, Takizawa Town, Higashiyama, 9 Aug. 1981, <italic>Isamu Yamashita 377</italic> (MBK), Atami City, Momoyama Town, 1 Sept. 1975, <italic>Sunao Kikuchi s.n.</italic> (KYO), Iwata City, Shikiji, 22 1979, <italic>T. Tuyama s.n.</italic> (TI, KYO), JAPAN. Kanagawa Pref.: Yokosuka City, <italic>Saburo Takahashi s.n.</italic>, 27 July 1989 (KPM), Tsukui County, Shiroyama Town, Ohdo, <italic>F. Yamazaki s.n.</italic>, 30 Aug. 1992 (TI), JAPAN. Tokyo Metropolis: Hachioji City, <italic>Tsuneo Asama s.n.</italic>, date unknown, July 1981 (KPM), Hachioji City, <italic>Hirokazu Fukunaga &amp; Gen Gomi s.n.</italic>, 23 Aug. 2008 (MBK, in spirit collection), JAPAN. Chiba Pref.: Kimitsu City, Toyofusa Island, <italic>Shigeki Fukushima s.n.</italic>, 13 Aug. 2016 (OSA, in spirit collection), JAPAN. Chiba Pref., Abo County, Maruyama Town, 17 August 1989, <italic>Joju Haginiwa JH015366</italic> (TSN), JAPAN. Chiba Pref., Abo County, Maruyama Town, 17 Aug. 1989, <italic>Joju Haginiwa JH015367</italic> (TSN), JAPAN. Chiba Pref., Abo County, Maruyama Town, 17 Aug. 1989, <italic>Joju Haginiwa JH015368</italic> (TSN), Abo County, Maruyama Town, 17 Aug. 1989, <italic>Joju Haginiwa JH015369</italic> (TSN), Abo County, Maruyama Town, 17 Aug. 1989, <italic>Joju Haginiwa JH015370</italic> (TSN), Abo County, Maruyama Town, 17 Aug. 1989, <italic>Joju Haginiwa JH015371</italic> (TSN), Abo County, Maruyama Town, 17 Aug. 1989, <italic>Joju Haginiwa JH015372</italic> (TSN), Abo County, Maruyama Town, 17 Aug. 1989, <italic>Joju Haginiwa JH038908</italic> (TSN), Abo County, Maruyama Town, 17 Aug. 1989, <italic>Joju Haginiwa JH038909</italic> (TSN), Abo County, Maruyama Town, 17 Aug. 1989, <italic>Joju Haginiwa JH040541</italic> (TSN), JAPAN. Ibaraki Pref.: Hitachi City, Okubo Town, near Umegaoka Hospital, ca. 170 m alt, 25 Aug, 25. 1990, <italic>T. Hashimoto s.n.</italic> (TNS), Tsukuba City, Mt. Tsukuba, 7 Aug. 2007, <italic>S. Matsumoto 070807-9</italic> (TSN).</p></tp:treatment-sec><tp:treatment-sec><!--Section generated to contain objects referenced in tp:taxon-treatment.--><fig id="F4" position="float" orientation="portrait"><label>Figure 4.</label><caption><p>Dissected flowers of <tp:taxon-name><tp:taxon-name-part taxon-name-part-type="genus" reg="Lecanorchis">Lecanorchis</tp:taxon-name-part> <tp:taxon-name-part taxon-name-part-type="species" reg="nigricans">nigricans</tp:taxon-name-part> <tp:taxon-name-part taxon-name-part-type="infraspecific-rank">var.</tp:taxon-name-part> <tp:taxon-name-part taxon-name-part-type="variety" reg="patipetala">patipetala</tp:taxon-name-part></tp:taxon-name> collected in Haruno, Kochi, Japan on 26 July 2015 (OSA). <bold>A</bold> Flower and pedicellate ovary <bold>B</bold> Dissected flower <bold>C–D</bold> Lip and column <bold>E</bold> Column <bold>F</bold> Hairs at anterior disc of lip <bold>G</bold> Glabrous status at the ventral side of the column. Scale bars: <bold>A–E</bold> 5 mm <bold>F–G</bold> 0.5 mm. Photographed by Takuto Shitara.</p></caption><graphic xmlns:xlink="http://www.w3.org/1999/xlink" xlink:href="phytokeys-92-017-g004.jpg" position="float" orientation="portrait" xlink:type="simple" id="oo_178721.jpg"/></fig><fig id="F5" position="float" orientation="portrait"><label>Figure 5.</label><caption><p>
            <tp:taxon-name><tp:taxon-name-part taxon-name-part-type="genus" reg="Lecanorchis">Lecanorchis</tp:taxon-name-part> <tp:taxon-name-part taxon-name-part-type="species" reg="nigricans">nigricans</tp:taxon-name-part> <tp:taxon-name-part taxon-name-part-type="infraspecific-rank">var.</tp:taxon-name-part> <tp:taxon-name-part taxon-name-part-type="variety" reg="patipetala">patipetala</tp:taxon-name-part></tp:taxon-name> collected in type locality on 28 July 2008 (OSA). <bold>A</bold> Flower and pedicellate ovary <bold>B</bold> Column <bold>C</bold> Lip and column <bold>D</bold> Dorsal sepal <bold>E</bold> Lateral petal <bold>F</bold> Lateral sepal <bold>G</bold> Flattened lip <bold>H</bold> Anther cap. Scale bars: <bold>A–G</bold> 3 mm <bold>H</bold> 1 mm. Line drawings by Kumi Hamasaki.</p></caption><graphic xmlns:xlink="http://www.w3.org/1999/xlink" xlink:href="phytokeys-92-017-g005.jpg" position="float" orientation="portrait" xlink:type="simple" id="oo_178722.jpg"/></fig></tp:treatment-sec><ref-list><ref id="B9"><mixed-citation xmlns:xlink="http://www.w3.org/1999/xlink" xlink:type="simple">
          <person-group><name name-style="western"><surname>Honda</surname><given-names>M</given-names></name></person-group> (<year>1931</year>) <article-title><tp:taxon-name>Nuntia</tp:taxon-name> ad Floram Japoniae XIV.</article-title> <source>Botanical Magazine Tokyo</source> <volume>45</volume>: <fpage>469</fpage>–<lpage>471</lpage>. <ext-link xlink:type="simple" ext-link-type="doi" xlink:href="10.15281/jplantres1887.45.469">https://doi.org/10.15281/jplantres1887.45.469</ext-link></mixed-citation></ref><ref id="B7"><mixed-citation xmlns:xlink="http://www.w3.org/1999/xlink" xlink:type="simple">
          <person-group><name name-style="western"><surname>Hashimoto</surname><given-names>T</given-names></name></person-group> (<year>1990</year>) <article-title>A taxonomic review of the Japanese <italic><tp:taxon-name><tp:taxon-name-part taxon-name-part-type="genus">Lecanorchis</tp:taxon-name-part></tp:taxon-name></italic> (<tp:taxon-name><tp:taxon-name-part taxon-name-part-type="family">Orchidaceae</tp:taxon-name-part></tp:taxon-name>).</article-title> <source>Annals of the Tsukuba Botanical Garden</source> <volume>9</volume>: <fpage>1</fpage>–<lpage>40</lpage>.</mixed-citation></ref><ref id="B8"><mixed-citation xmlns:xlink="http://www.w3.org/1999/xlink" xlink:type="simple">
          <person-group><name name-style="western"><surname>Hashimoto</surname><given-names>T</given-names></name><name name-style="western"><surname>Kanda</surname><given-names>K</given-names></name><name name-style="western"><surname>Murakawa</surname><given-names>H</given-names></name></person-group> (<year>1991</year>) Japanese Indigenous Orchids in Colour, Revised and Enlarged. Ienohikari Association, Tokyo.</mixed-citation></ref><ref id="B12"><mixed-citation xmlns:xlink="http://www.w3.org/1999/xlink" xlink:type="simple">
          <person-group><name name-style="western"><surname>Nakajima</surname><given-names>M</given-names></name><name name-style="western"><surname>Ohba</surname><given-names>H</given-names></name></person-group> (<year>2012</year>) Illustrations of Japanese orchids. Bun-ichi Sogo Shuppan Co., Tokyo.</mixed-citation></ref><ref id="B27"><mixed-citation xmlns:xlink="http://www.w3.org/1999/xlink" xlink:type="simple">
          <person-group><name name-style="western"><surname>Yokota</surname><given-names>M</given-names></name><name name-style="western"><surname>Inoue</surname><given-names>K</given-names></name><name name-style="western"><surname>Nakajima</surname><given-names>M</given-names></name><name name-style="western"><surname>Ohba</surname><given-names>H</given-names></name></person-group> (<year>2016</year>) <article-title><tp:taxon-name><tp:taxon-name-part taxon-name-part-type="family">Orchidaceae</tp:taxon-name-part></tp:taxon-name>.</article-title> In: <person-group><name name-style="western"><surname>Iwatsuki</surname><given-names>K</given-names></name><name name-style="western"><surname>Boufford</surname><given-names>DE</given-names></name><name name-style="western"><surname>Ohba</surname><given-names>H</given-names></name></person-group> (<role>Eds</role>) <issue-title>Flora of Japan, Vol.</issue-title> <source>IVb. Kodansha Publisher, Tokyo</source>, <fpage>198</fpage>–<lpage>311</lpage>.</mixed-citation></ref><ref id="B13"><mixed-citation xmlns:xlink="http://www.w3.org/1999/xlink" xlink:type="simple">
          <person-group><name name-style="western"><surname>Sawa</surname><given-names>Y</given-names></name></person-group> (<year>1980</year>) <article-title>Spontaneous orchids in the intermediate zone of Kochi Prefecture.</article-title> <source>Research Reports of the Kochi University, Natural Science</source> <volume>29</volume>: <fpage>59</fpage>–<lpage>71</lpage>.</mixed-citation></ref></ref-list></tp:taxon-treatment>
