# Supplementary material for: The taxonomic identity of three varieties of Lecanorchis nigricans (Vanilleae, Vanilloideae, Orchidaceae) in Japan
Source: PhytoKeys. 2018 Jan 10;(92):17–35. doi: 10.3897/phytokeys.92.21657 (PMC5799736; doi:10.3897/phytokeys.92.21657)
Supplement: XML Treatment for Lecanorchis nigricans Honda var. yakusimensis [file phytokeys.92.21657-treatment3.xml]

<!DOCTYPE tp:taxon-treatment
  PUBLIC "-//TaxonX//DTD Taxonomic Treatment Publishing DTD v0 20100105//EN" "tax-treatment-NSO.dtd">
<tp:taxon-treatment xmlns:tp="http://www.plazi.org/taxpub"><tp:treatment-meta><kwd-group><label>Taxon classification</label><kwd><named-content xmlns:xlink="http://www.w3.org/1999/xlink" content-type="kingdom">Plantae</named-content></kwd><kwd><named-content xmlns:xlink="http://www.w3.org/1999/xlink" content-type="order">ORDO</named-content></kwd><kwd><named-content xmlns:xlink="http://www.w3.org/1999/xlink" content-type="family">FAMILIA</named-content></kwd></kwd-group><mixed-citation publication-type="journal"><person-group><name><surname>Suetsugu</surname><given-names>Kenji</given-names></name><name><surname>Shimaoka</surname><given-names>Chie</given-names></name><name><surname>Fukunaga</surname><given-names>Hirokazu</given-names></name><name><surname>Sawa</surname><given-names>Shinichiro</given-names></name></person-group><article-title>The taxonomic identity of three varieties of <italic><tp:taxon-name><tp:taxon-name-part taxon-name-part-type="genus" reg="Lecanorchis">Lecanorchis</tp:taxon-name-part> <tp:taxon-name-part taxon-name-part-type="species" reg="nigricans">nigricans</tp:taxon-name-part></tp:taxon-name></italic> (Vanilleae, <tp:taxon-name><tp:taxon-name-part taxon-name-part-type="subfamily">Vanilloideae</tp:taxon-name-part></tp:taxon-name>, <tp:taxon-name><tp:taxon-name-part taxon-name-part-type="family">Orchidaceae</tp:taxon-name-part></tp:taxon-name>) in Japan</article-title><source>PhytoKeys</source><day>10</day><month>1</month><year>2018</year><volume>2018</volume><issue>92</issue><fpage>17</fpage><lpage>35</lpage><pub-id pub-id-type="doi">10.3897/phytokeys.92.21657</pub-id></mixed-citation></tp:treatment-meta><tp:nomenclature><tp:taxon-name>
            <tp:taxon-name-part taxon-name-part-type="genus" reg="Lecanorchis">Lecanorchis</tp:taxon-name-part>
            <tp:taxon-name-part taxon-name-part-type="species" reg="nigricans">nigricans</tp:taxon-name-part>
            <tp:taxon-name-part taxon-name-part-type="authority">Honda</tp:taxon-name-part>
            <tp:taxon-name-part taxon-name-part-type="infraspecific-rank">var.</tp:taxon-name-part>
            <tp:taxon-name-part taxon-name-part-type="variety" reg="yakusimensis">yakusimensis</tp:taxon-name-part>
          </tp:taxon-name><tp:taxon-authority>T.Hashim. emend. Suetsugu &amp; Fukunaga</tp:taxon-authority><xref ref-type="fig" rid="F6">Figs 6</xref><xref ref-type="fig" rid="F7">, 7</xref></tp:nomenclature><tp:treatment-sec sec-type="material" id="SECID0EMUBG"><title>Type.</title><p>Japan, Kagoshima Pref., Yakushima Island, along the Hanaage River, 21–27 July 1986, <italic>Y. Hanei s.n.</italic> (holotype TNS!).</p></tp:treatment-sec><tp:treatment-sec sec-type="description" id="SECID0EUUBG"><title>Emended description.</title><p>Terrestrial, mycoheterotrophic herb. Inflorescence 10–25(–30) cm tall, solitary or branched at lower-half, purplish-white at flowering, black at fruiting, glabrous, ca. 0.8–1.5 mm in diam., with scale-like sheaths. Rhizome erect, <!--PageBreak--><!--PageBreak--><!--PageBreak-->J-shaped or complex, ligneous. Roots simple, radiate numerous, horizontally or downward elongate to 20–30 cm long, yellowish brown. Rachis 2–8 cm, 3–15 flowered, internode length of upper-half of rachis, 1–6(–10) mm. Floral bracts triangular, acute, 0.7–2.0 mm long. Pedicellate ovary ascending, 14–30 mm long. Flowers widely opening, ca. 2.5 cm in diameter. Sepals purplish white, linear, oblanceolate-spatulate, ca. 13–17 mm long, 3.3–4.0 mm wide, apex obtuse. Petals purplish white, linear, oblanceolate-spatulate, 13–17 mm long, 3.3–4.0 mm wide, apex obtuse. Lip spatulate to cucullate, strongly concave, 12–15 mm long, ca. 4.5 mm wide in natural situation, 7.5–8.0 mm wide when flattened, disc with rather scarce, long multicellular hairs which are rarely branched, near apex. Column 10–13 mm long, recurved, fused with lip about 1/2 its length, ventrally densely puberulent; anther purplish white, ca. 2.0 mm wide. Capsule 20–30 mm long, cylindrical-fusiform, black, ascending at 70–90 degree angle from axis. Flowering in mid-July to mid-September.</p></tp:treatment-sec><tp:treatment-sec sec-type="material" id="SECID0E5UBG"><title>Additional specimens examined.</title><p>JAPAN. Kagoshima Pref., Yakushima Island: along Hanaage River, 17 July 2015, <italic>Hiroaki Yamashita s.n.</italic> (OSA, in spirit collection), along Hanaage River, 27 July 2017, <italic>Hiroaki Yamashita s.n.</italic> (OSA, in spirit collection), along Osaki River, 17 July 2015, <italic>Hiroaki Yamashita s.n.</italic> (OSA, in spirit collection), along Nakase River, 17 July 2015, <italic>Hiroaki Yamashita s.n.</italic> (OSA, in spirit collection), Haruhira, 17 July 2015, <italic>Hiroaki Yamashita s.n.</italic> (OSA, in spirit collection), along Futamata River, Mt. Mochomu, 26 July 1991, <italic>Yoshie Hanei s.n.</italic> (TSN), along Futamata River, Mt. Mochomu, 26 July 1991, <italic>Yoshie Hanei s.n.</italic> (TSN), Kurio, 5 Aug. 1975, <italic>Doi s.n.</italic> (TSN).</p></tp:treatment-sec><tp:treatment-sec><!--Section generated to contain objects referenced in tp:taxon-treatment.--><fig id="F6" position="float" orientation="portrait"><label>Figure 6.</label><caption><p>Dissected flowers of <tp:taxon-name><tp:taxon-name-part taxon-name-part-type="genus" reg="Lecanorchis">Lecanorchis</tp:taxon-name-part> <tp:taxon-name-part taxon-name-part-type="species" reg="nigricans">nigricans</tp:taxon-name-part> <tp:taxon-name-part taxon-name-part-type="infraspecific-rank">var.</tp:taxon-name-part> <tp:taxon-name-part taxon-name-part-type="variety" reg="yakusimensis">yakusimensis</tp:taxon-name-part></tp:taxon-name> collected in type locality on 17 July 2015 (OSA). <bold>A</bold> Flower and pedicellate ovary <bold>B</bold> Dissected flower <bold>C–D</bold> Lip and column <bold>E</bold> Column <bold>F</bold> Hairs at anterior disc of lip <bold>G</bold> Pubescence at the ventral side of the column. Scale bars: <bold>A–E</bold> 5 mm <bold>F–G</bold> 0.5 mm. Photographed by Takuto Shitara.</p></caption><graphic xmlns:xlink="http://www.w3.org/1999/xlink" xlink:href="phytokeys-92-017-g006.jpg" position="float" orientation="portrait" xlink:type="simple" id="oo_178723.jpg"/></fig><fig id="F7" position="float" orientation="portrait"><label>Figure 7.</label><caption><p>
            <tp:taxon-name><tp:taxon-name-part taxon-name-part-type="genus" reg="Lecanorchis">Lecanorchis</tp:taxon-name-part> <tp:taxon-name-part taxon-name-part-type="species" reg="nigricans">nigricans</tp:taxon-name-part> <tp:taxon-name-part taxon-name-part-type="infraspecific-rank">var.</tp:taxon-name-part> <tp:taxon-name-part taxon-name-part-type="variety" reg="yakusimensis">yakusimensis</tp:taxon-name-part></tp:taxon-name> collected in type locality on 17 July 2015 (OSA). <bold>A</bold> Flower and pedicellate ovary <bold>B</bold> Column <bold>C</bold> Lip and column <bold>D</bold> Dorsal sepal <bold>E</bold> Lateral petal <bold>F</bold> Lateral sepal <bold>G</bold> Flattened lip <bold>H</bold> Anther cap. Scale bars: <bold>A</bold> 1 cm <bold>B–G</bold> 3 mm <bold>H</bold> 1 mm. Line drawings by Kumi Hamasaki.</p></caption><graphic xmlns:xlink="http://www.w3.org/1999/xlink" xlink:href="phytokeys-92-017-g007.jpg" position="float" orientation="portrait" xlink:type="simple" id="oo_178724.jpg"/></fig></tp:treatment-sec></tp:taxon-treatment>
